# Supplementary material for: Nutrition Label Utilization, Dietary Self-Management, and Health-Related Quality of Life Among Korean Adults: A Two-Part Model Analysis of Nationally Representative Survey Data
Source: Healthcare (Basel). 2026 May 21;14(10):1419. doi: 10.3390/healthcare14101419 (PMC13205380; doi:10.3390/healthcare14101419)
Supplement: Supplementary file 1 [file healthcare-14-01419-s001.zip]

Archive with 1 entries (1 files):
- healthcare-4283737-supplementary.pdf
